# Supplementary material for: Titin-Related Dilated Cardiomyopathy: The Clinical Trajectory and the Role of Circulating Biomarkers in the Clinical Assessment
Source: Diagnostics (Basel). 2021 Dec 22;12(1):13. doi: 10.3390/diagnostics12010013 (PMC8775078; doi:10.3390/diagnostics12010013)
Supplement: Supplementary file 1 [file diagnostics-12-00013-s001.zip]

Archive with 1 entries (1 files):
- diagnostics-1498026-supplementary.pdf
